# Supplementary material for: One-Step Synthesized Folic Acid-Based Carbon Dots: A Biocompatible Nanomaterial for the Treatment of Bacterial Infections in Lung Pathologies
Source: Nanomaterials (Basel). 2025 Oct 30;15(21):1657. doi: 10.3390/nano15211657 (PMC12610706; doi:10.3390/nano15211657)
Supplement: Supplementary file 1 [file nanomaterials-15-01657-s001.zip]

Archive with 1 entries (1 files):
- nanomaterials-3937577-supplementary.pdf
